# Supplementary material for: Why ruminating ungulates chew sloppily: Biomechanics discern a phylogenetic pattern
Source: PLoS One. 2019 Apr 17;14(4):e0214510. doi: 10.1371/journal.pone.0214510 (PMC6469769; doi:10.1371/journal.pone.0214510)
Supplement: S1 Document — (XLSX) [file pone.0214510.s005.xlsx]

## Sheet: case 1
	Interval 1	Interval 2	Interval 3	Interval 4	Interval 5	Interval 6	Interval 7	Interval 8	Interval 9	Interval 10	Interval 11	Interval 12	Interval 13	Interval 14	Interval 15	Interval 16	Interval 17	Interval 18	Interval 19	Interval 20	Interval 21	Interval 22	Interval 23	Interval 24	Interval 25	Interval 26	Interval 27	Interval 28	Interval 29	Interval 30	Interval 31	Interval 32	Interval 33	Interval 34	Interval 35	Interval 36	Interval 37	Interval 38	Interval 39	Interval 40	Interval 41	Interval 42	Interval 43	Interval 44	Interval 45	Interval 46	Interval 47	Interval 48	Interval 49
A. buselaphus	3.83568	2.31281	2.84228	3.63866	4.31177	4.12607	3.98749	3.67084	3.20759	2.90012	2.61947	2.34194	2.27715	2.3095	2.38769	2.31986	2.07347	1.99501	1.8703	1.77631	1.67328	1.61087	1.62178	1.38058	1.13884	0.99048	0.942323	0.878844	0.854822	0.77829	0.745855	0.797189	0.669259	0.663278	0.67165	0.651818	0.650489	0.650869	0.608407	0.553354	0.534112	0.554442	0.563374	0.5681	0.504357	0.543543	0.510154	0.447269	0.498554
A. melampus	4.37679	1.01082	1.83665	2.93939	3.52834	3.70267	3.59616	3.23942	2.94146	2.6581	2.36803	2.17374	2.00111	1.9065	1.91105	1.87708	1.87963	1.88768	1.8622	1.83531	1.75726	1.659	1.54731	1.43919	1.37461	1.29577	1.12024	1.00884	0.952931	0.872999	0.822035	0.806703	0.764736	0.719549	0.691322	0.681112	0.680955	0.645134	0.621375	0.600315	0.583747	0.581019	0.572352	0.562701	0.552746	0.544084	0.525655	0.506434	0.527988
C. dromedarius	7.24876	1.28015	0.95668	0.695868	0.476187	0.383135	0.423335	0.536583	0.665718	0.776213	0.95308	1.11847	1.26183	1.40572	1.58816	1.76065	1.87459	1.99276	2.05424	2.02502	2.05133	2.05387	2.01952	2.04449	2.10267	2.07111	2.00484	2.01776	2.01196	2.0657	2.01705	2.00273	1.95052	1.91482	1.91923	1.88504	1.78551	1.79645	1.74242	1.63397	1.59077	1.53147	1.4775	1.40752	1.30574	1.24658	1.17322	1.08971	1.07143
C. Simum	0.0642869	0.311247	0.757231	1.51145	1.72082	1.72235	1.95515	2.23482	2.59291	2.79974	3.09118	3.1827	3.2563	3.3437	3.46722	3.3487	3.1648	3.14389	3.04428	2.83585	2.67885	2.51527	2.36837	2.14547	2.01284	1.79477	1.61437	1.4912	1.40388	1.35059	1.30792	1.28505	1.19537	1.09824	1.06206	0.991106	0.930846	0.924624	0.853463	0.808685	0.795941	0.77863	0.752677	0.745674	0.6996	0.686221	0.637624	0.594933	0.579065
D. bicornis	0.185146	0.645573	1.59267	2.86084	3.78046	4.51534	4.54207	4.27516	4.00111	4.02719	3.51686	3.09551	2.55119	2.20956	2.03838	1.81464	1.69311	1.65989	1.67097	1.64483	1.7135	1.70015	1.77003	1.77187	1.77307	1.64106	1.50444	1.34008	1.31301	1.24479	1.23215	1.15431	1.15799	1.1597	1.1178	1.0718	1.10383	1.04449	1.03831	0.944662	0.958423	0.958891	0.912233	0.897879	0.814825	0.769364	0.732037	0.680742	0.652045
D. sumatrensis	3.01674	1.18926	1.55151	1.97302	2.55966	3.10885	2.78582	2.88241	2.9029	2.83026	2.70692	2.63369	2.50975	2.46882	2.36547	2.23006	2.0699	1.92597	1.75253	1.67905	1.65397	1.59969	1.59365	1.56646	1.51984	1.49828	1.48655	1.47732	1.44942	1.42735	1.35957	1.37981	1.37137	1.33102	1.30061	1.28001	1.24412	1.19521	1.14435	1.17011	1.13227	1.09205	1.07187	1.01784	1.03949	0.961851	0.957934	0.901891	0.857251
E. quagga	6.92509	3.82798	4.72347	4.13442	4.05835	3.69145	3.2359	2.86074	2.32043	1.93103	1.691	1.58523	1.46713	1.41747	1.37423	1.34864	1.31293	1.26497	1.2819	1.24264	1.2536	1.31214	1.37196	1.4242	1.44547	1.43601	1.35706	1.33678	1.35623	1.3797	1.32232	1.3298	1.28823	1.30258	1.21597	1.13345	1.08876	1.00781	0.975354	0.960455	0.902849	0.836383	0.845261	0.812589	0.770605	0.735046	0.716515	0.642307	0.603234
G. camelopardalis	10.1744	4.5532	3.3613	2.94846	2.75928	2.63916	2.5125	2.21194	2.02329	1.99478	1.95013	1.88466	1.79601	1.70415	1.57162	1.50905	1.46634	1.47133	1.43557	1.40665	1.40216	1.32781	1.32971	1.30038	1.2704	1.26229	1.22918	1.21838	1.20413	1.19456	1.15054	1.13734	1.1124	1.06244	1.02257	0.978828	0.98494	0.93193	0.924565	0.908525	0.870224	0.858014	0.807364	0.795644	0.746682	0.726134	0.696588	0.642637	0.617171
L. glama	6.02285	1.35837	1.12651	1.34854	1.70052	2.19035	2.44359	2.57974	2.61351	2.62714	2.60417	2.52881	2.47608	2.37622	2.29625	2.19929	2.18019	2.13025	2.11897	2.11706	2.15697	2.16682	2.10386	1.97828	1.86922	1.61853	1.35261	1.17632	1.07245	1.01482	1.0158	0.96908	0.928454	0.921115	0.837009	0.825519	0.786316	0.737304	0.742071	0.723922	0.685429	0.676165	0.650751	0.633253	0.584188	0.567705	0.593323	0.549381	0.532766
L. walleri	1.58048	0.743153	1.34971	1.621	1.83954	2.06892	2.14875	2.01471	1.94997	2.03786	2.04179	2.05372	2.06541	2.13919	2.12392	2.10991	1.9718	1.98224	1.94954	1.83932	1.83997	1.73245	1.71051	1.69583	1.62583	1.55116	1.52259	1.44588	1.4235	1.39725	1.35473	1.2676	1.24333	1.21518	1.1687	1.12621	1.10227	1.09312	1.06392	1.03046	1.01848	1.02406	0.969649	0.958981	0.905646	0.886709	0.76623	0.753713	0.697647
T. terrestris	3.80085	1.43755	2.98346	3.69688	4.19206	4.43508	4.59273	4.25783	3.85816	3.4723	3.12197	2.85213	2.74924	2.64641	2.61917	2.61427	2.61166	2.59749	2.55446	2.43968	2.24662	2.286	2.24807	2.14184	2.03322	1.95111	2.08347	2.21498	1.8722	1.57888	1.30271	1.12298	0.982904	0.862829	0.774954	0.658082	0.648771	0.593876	0.576441	0.513164	0.493723	0.485324	0.429724	0.390055	0.358648	0.337802	0.325044	0.292751	0.317441
[truncated: 51 more columns]

## Sheet: case 2
	Interval 1	Interval 2	Interval 3	Interval 4	Interval 5	Interval 6	Interval 7	Interval 8	Interval 9	Interval 10	Interval 11	Interval 12	Interval 13	Interval 14	Interval 15	Interval 16	Interval 17	Interval 18	Interval 19	Interval 20	Interval 21	Interval 22	Interval 23	Interval 24	Interval 25	Interval 26	Interval 27	Interval 28	Interval 29	Interval 30	Interval 31	Interval 32	Interval 33	Interval 34	Interval 35	Interval 36	Interval 37	Interval 38	Interval 39	Interval 40	Interval 41	Interval 42	Interval 43	Interval 44	Interval 45	Interval 46	Interval 47	Interval 48	Interval 49
A. buselaphus	4.33863	3.46483	4.05354	5.36272	7.69512	7.0433	5.29463	3.8015	2.98408	2.33934	1.94276	1.80068	1.74694	1.59453	1.4579	1.44024	1.41147	1.39512	1.34787	1.35692	1.2998	1.20206	1.23283	1.13622	1.07333	1.10598	0.961955	0.953046	0.944851	0.858418	0.836208	0.747074	0.707593	0.709717	0.729827	0.625313	0.684705	0.624069	0.558274	0.599889	0.597179	0.547545	0.525385	0.528782	0.470021	0.442747	0.441956	0.398512	0.417231
A. melampus	4.8194	2.56776	3.38612	3.86424	4.12862	4.01154	3.62124	3.57796	3.29954	2.97196	2.53468	2.24513	2.05253	1.9393	1.83192	1.69968	1.56	1.49091	1.43264	1.34255	1.34868	1.29791	1.26645	1.20761	1.1506	1.11647	1.07003	1.02865	0.975038	0.914827	0.904636	0.848946	0.817146	0.781305	0.739469	0.702453	0.679771	0.673847	0.629286	0.619564	0.598785	0.607138	0.600273	0.574246	0.5723	0.563343	0.559701	0.551619	0.545685
C. dromedarius	7.65305	1.33023	1.08303	0.738766	0.669306	0.774903	0.952706	1.21885	1.55225	1.79317	1.99651	2.20069	2.39059	2.51417	2.54358	2.38863	2.36415	2.20833	2.15963	2.11108	2.08799	2.05782	2.07537	2.01512	2.00327	1.91704	1.86453	1.85838	1.81551	1.79034	1.761	1.73904	1.72549	1.67609	1.57167	1.54674	1.46312	1.43276	1.39432	1.3247	1.30731	1.32481	1.24539	1.20096	1.07896	1.03225	0.970514	0.905616	0.855709
C. Simum	0.125807	0.488315	1.43524	2.22235	2.75752	2.83783	2.82429	3.02046	3.39329	3.45472	3.54106	3.6847	3.85071	3.63299	3.39352	3.03566	2.90802	2.79148	2.67248	2.49752	2.30405	2.12235	1.96194	1.83599	1.72831	1.6684	1.52093	1.36997	1.31549	1.22352	1.18899	1.10179	1.07881	1.01013	0.949784	0.911171	0.907773	0.825489	0.814351	0.74645	0.722999	0.675695	0.644497	0.590129	0.616369	0.564762	0.564406	0.536541	0.537253
D. bicornis	0.208955	1.30889	2.43604	3.40711	4.64471	5.2719	5.23254	5.05201	4.56474	4.34684	4.11044	3.322	2.64294	2.3407	2.10449	1.93436	1.70784	1.51447	1.46665	1.38556	1.37752	1.36011	1.34077	1.35109	1.35932	1.35119	1.32384	1.37478	1.28302	1.26444	1.21926	1.22941	1.2027	1.1576	1.12571	1.0727	1.02289	1.0083	0.922675	0.93782	0.873624	0.793626	0.726668	0.707614	0.642938	0.573965	0.5257	0.545616	0.461099
D. sumatrensis	2.84183	1.48399	2.08148	2.5049	3.16525	3.49685	3.75629	3.6879	3.7065	3.58575	3.44475	3.11567	2.74876	2.52386	2.40333	2.32644	2.12419	1.85954	1.71928	1.66289	1.47628	1.3931	1.38591	1.3457	1.28151	1.31802	1.25906	1.2964	1.30905	1.26555	1.286	1.25961	1.24759	1.21339	1.21792	1.18978	1.12174	1.06593	1.08343	1.08508	1.03606	1.01883	1.02153	0.932292	0.89933	0.875163	0.850927	0.773407	0.702412
E. quagga	6.90354	4.15401	4.48458	3.98428	3.9111	3.73907	3.34575	2.98626	2.60047	2.10372	1.84345	1.6942	1.54371	1.44954	1.42377	1.36159	1.36971	1.32892	1.33027	1.31149	1.26435	1.3254	1.35271	1.3097	1.32409	1.37243	1.40233	1.38687	1.36356	1.30736	1.30012	1.23549	1.22719	1.17442	1.15563	1.13783	1.10273	1.11119	1.03737	0.967615	0.942915	0.849872	0.844634	0.78501	0.789747	0.733833	0.755626	0.678479	0.690733
G. camelopardalis	12.6279	6.44876	3.9112	3.3541	3.1411	3.04544	2.77114	2.40923	2.05331	1.99408	1.78043	1.7134	1.60924	1.55139	1.46209	1.40507	1.34811	1.35508	1.30411	1.26463	1.24686	1.21458	1.20545	1.17979	1.1558	1.13166	1.10522	1.08904	1.06798	0.995247	0.999486	0.991859	0.960043	0.953257	0.91744	0.911877	0.895199	0.880224	0.858614	0.79785	0.790478	0.757026	0.729871	0.728059	0.69625	0.650818	0.636085	0.620879	0.575012
L. glama	6.34975	2.19311	3.19736	3.80413	3.94284	3.82507	3.35942	3.08628	2.82729	2.74161	2.68453	2.34788	2.27695	2.2004	2.06876	1.87541	1.79215	1.71032	1.6135	1.57162	1.56932	1.51721	1.4967	1.42979	1.45564	1.31582	1.24507	1.19015	1.1175	0.980306	0.93205	0.854205	0.816767	0.82913	0.741369	0.750161	0.696795	0.691879	0.677384	0.640213	0.63186	0.647356	0.656549	0.647645	0.656682	0.63162	0.57843	0.509036	0.507645
L. walleri	1.59049	1.02021	2.05886	2.40157	2.59408	2.71311	2.51547	2.31006	2.3656	2.30333	2.37174	2.37941	2.36895	2.32264	2.27707	2.14964	2.15719	2.07608	2.02779	1.90794	1.87759	1.771	1.66959	1.66125	1.47152	1.27372	1.27398	1.19144	1.15099	1.11939	1.07366	1.02556	0.975374	0.970517	0.977844	0.968855	0.947109	0.895484	0.923916	0.911386	0.885667	0.876441	0.811566	0.771007	0.775327	0.749282	0.740706	0.706755	0.697236
T. terrestris	4.11138	2.51733	4.58943	5.55013	5.94765	5.69474	4.97553	4.28713	3.6539	3.27071	2.90344	2.64386	2.4773	2.33929	2.26997	2.13632	2.19455	2.15485	2.143	2.16526	2.24224	2.19002	2.28635	2.33306	2.26667	1.92475	1.59596	1.38308	1.1844	1.04223	0.933615	0.831811	0.755574	0.643314	0.605425	0.523854	0.499798	0.493389	0.478528	0.501818	0.485013	0.477305	0.394138	0.400582	0.345372	0.358172	0.353145	0.312348	0.302034
[truncated: 51 more columns]

## Sheet: case 3
	Interval 1	Interval 2	Interval 3	Interval 4	Interval 5	Interval 6	Interval 7	Interval 8	Interval 9	Interval 10	Interval 11	Interval 12	Interval 13	Interval 14	Interval 15	Interval 16	Interval 17	Interval 18	Interval 19	Interval 20	Interval 21	Interval 22	Interval 23	Interval 24	Interval 25	Interval 26	Interval 27	Interval 28	Interval 29	Interval 30	Interval 31	Interval 32	Interval 33	Interval 34	Interval 35	Interval 36	Interval 37	Interval 38	Interval 39	Interval 40	Interval 41	Interval 42	Interval 43	Interval 44	Interval 45	Interval 46	Interval 47	Interval 48	Interval 49
A. buselaphus	5.50804	6.52912	8.00466	10.2554	9.55745	5.63053	3.8943	2.69173	2.12282	1.70749	1.42585	1.29735	1.20901	1.1817	1.21541	1.23043	1.19498	1.22911	1.16674	1.07895	1.0687	0.961678	0.985518	0.917769	0.898382	0.911743	0.838462	0.838467	0.726369	0.714308	0.700617	0.664817	0.568587	0.572796	0.575808	0.495996	0.506311	0.51626	0.454626	0.431157	0.400552	0.4459	0.421229	0.436535	0.356378	0.420168	0.372735	0.313267	0.350222
A. melampus	6.39393	6.33248	7.89366	6.88917	4.9747	3.59063	3.03622	2.82404	2.5468	2.37162	2.046	1.85635	1.69768	1.5777	1.50073	1.35898	1.31134	1.25185	1.20214	1.13302	1.13653	1.1126	1.03627	1.01648	0.978641	0.955184	0.918058	0.881549	0.823836	0.779026	0.765351	0.730285	0.708536	0.66608	0.669173	0.65311	0.640628	0.635792	0.629124	0.60515	0.594133	0.583785	0.573838	0.566944	0.551732	0.53696	0.536339	0.532088	0.519302
C. dromedarius	8.2366	1.98199	1.92514	2.25616	2.90642	3.1726	3.29117	3.38089	3.4149	3.3174	3.13689	2.75665	2.60356	2.4597	2.38472	2.38035	2.42192	2.40876	2.21616	2.00783	1.8893	1.72268	1.65706	1.55232	1.48508	1.42719	1.38821	1.34428	1.2864	1.25866	1.18398	1.16543	1.11216	1.08856	1.07107	1.03084	0.954644	0.950232	0.899747	0.880646	0.83548	0.800028	0.758536	0.728289	0.666959	0.602489	0.57649	0.524899	0.4818
C. Simum	0.136201	0.655655	1.40386	2.26016	2.76735	3.27776	3.60546	3.8081	3.98267	4.20294	4.29211	4.26432	4.06911	3.65447	3.22377	2.91879	2.67781	2.56145	2.51483	2.35776	2.20694	2.01632	1.90709	1.76769	1.68514	1.5903	1.4806	1.38357	1.26977	1.14215	1.04226	0.970648	0.923141	0.899628	0.853558	0.815994	0.778427	0.771553	0.716021	0.674382	0.635192	0.610502	0.584932	0.567673	0.52741	0.522053	0.512258	0.472245	0.449954
D. bicornis	0.163139	1.05455	1.87691	2.44119	3.2906	4.29835	5.31972	6.05836	5.67388	5.41222	4.96034	4.44968	3.87474	3.31592	2.83344	2.55135	2.27154	2.1473	1.98596	1.83359	1.72623	1.60085	1.5124	1.46129	1.43638	1.35682	1.31032	1.24259	1.23342	1.1312	1.09339	0.976456	0.910167	0.836829	0.740469	0.710167	0.65534	0.548105	0.569552	0.533383	0.482648	0.442492	0.428149	0.396276	0.362342	0.35583	0.328095	0.334349	0.315161
D. sumatrensis	2.60596	1.84971	2.2161	2.7259	3.38251	3.81054	4.09291	4.27731	4.43316	4.27457	3.90509	3.61627	3.14326	2.8887	2.7118	2.46068	2.19175	1.9629	1.75517	1.62207	1.50846	1.39983	1.35399	1.31823	1.29247	1.26089	1.25556	1.20295	1.17692	1.13597	1.09786	1.13069	1.06995	1.06768	1.04467	0.976585	0.943448	0.929595	0.905619	0.913938	0.829353	0.823511	0.799348	0.800618	0.737214	0.730298	0.700068	0.638166	0.596947
E. quagga	6.64264	3.41083	3.45712	3.3772	3.43535	3.53145	3.56541	3.28512	3.08726	2.94234	2.71355	2.34311	2.00639	1.81863	1.65783	1.54568	1.50806	1.4761	1.41841	1.37957	1.34072	1.32402	1.30035	1.28749	1.26255	1.21802	1.19238	1.1703	1.19998	1.17241	1.11707	1.11261	1.13421	1.08547	1.09324	1.04538	1.04559	0.987067	1.04741	1.00512	0.952246	0.902747	0.894696	0.822386	0.768035	0.781501	0.707176	0.713872	0.691926
G. camelopardalis	16.4848	7.5154	4.68429	3.90722	3.61923	3.28871	2.75678	2.13236	1.88462	1.74493	1.70377	1.68746	1.65744	1.5586	1.48307	1.46321	1.40864	1.3681	1.35031	1.3379	1.30469	1.25726	1.24996	1.21652	1.16787	1.10517	1.07642	0.999994	0.962134	0.920176	0.85726	0.811745	0.808485	0.761369	0.750335	0.719942	0.684706	0.668502	0.641452	0.606245	0.600446	0.564019	0.549468	0.524977	0.508499	0.496531	0.488298	0.496776	0.459444
L. glama	7.26199	8.01609	9.28975	6.56578	4.27094	3.28899	2.91736	2.72707	2.43078	2.25919	2.11569	1.96869	1.8314	1.67819	1.49394	1.39629	1.27476	1.19223	1.1382	1.12215	1.13838	1.07549	1.05802	1.04557	1.07174	0.92927	0.957725	0.895488	0.804719	0.76039	0.736038	0.691905	0.695091	0.689387	0.676493	0.638184	0.645784	0.598091	0.583158	0.568527	0.510235	0.505084	0.480867	0.466843	0.43966	0.449354	0.429685	0.415479	0.395169
L. walleri	1.67372	1.80005	3.18768	3.54352	3.71109	3.40589	3.24231	2.99273	2.80628	2.69743	2.62576	2.6113	2.49638	2.49336	2.37531	2.30321	2.20875	2.20229	1.98855	1.83391	1.71303	1.4579	1.4124	1.24274	1.18634	1.06156	1.04112	1.01955	0.965603	0.957448	0.971407	0.86062	0.827364	0.813254	0.793646	0.785565	0.739435	0.695208	0.66372	0.619897	0.588908	0.629711	0.571909	0.547717	0.543755	0.521616	0.508641	0.495023	0.495412
T. terrestris	4.33684	2.85425	5.13481	6.68905	7.16017	6.70144	6.01023	5.09566	4.39048	3.59281	3.17558	2.8168	2.59719	2.41429	2.37087	2.33467	2.43042	2.32852	2.1707	1.96859	1.76498	1.6143	1.37515	1.15344	1.03657	0.904824	0.844123	0.751973	0.733554	0.674793	0.684563	0.607052	0.586623	0.571594	0.554	0.546047	0.526748	0.515704	0.506499	0.52738	0.514576	0.493711	0.469608	0.403367	0.357026	0.327219	0.327639	0.278503	0.278732
[truncated: 51 more columns]

## Sheet: case 4
	Interval 1	Interval 2	Interval 3	Interval 4	Interval 5	Interval 6	Interval 7	Interval 8	Interval 9	Interval 10	Interval 11	Interval 12	Interval 13	Interval 14	Interval 15	Interval 16	Interval 17	Interval 18	Interval 19	Interval 20	Interval 21	Interval 22	Interval 23	Interval 24	Interval 25	Interval 26	Interval 27	Interval 28	Interval 29	Interval 30	Interval 31	Interval 32	Interval 33	Interval 34	Interval 35	Interval 36	Interval 37	Interval 38	Interval 39	Interval 40	Interval 41	Interval 42	Interval 43	Interval 44	Interval 45	Interval 46	Interval 47	Interval 48	Interval 49
A. buselaphus	5.31273	4.73636	6.8921	6.79229	6.10294	4.99687	4.2121	3.76722	3.95643	3.67406	3.33084	3.03005	2.71915	2.6863	2.01989	1.60074	1.49749	1.34653	1.27962	1.15174	1.11587	1.07699	1.08393	0.954017	0.90545	0.934488	0.884447	0.890112	0.783211	0.844169	0.825878	0.824427	0.749645	0.718188	0.68145	0.620551	0.552375	0.509541	0.510713	0.489339	0.432183	0.451789	0.439278	0.458043	0.390523	0.393212	0.320554	0.365869	0.324031
A. melampus	4.99889	3.1045	5.5886	6.14569	5.40843	4.5837	3.84894	3.3192	3.19229	3.13316	3.13531	3.07342	2.88047	2.58012	2.31679	2.05469	1.70415	1.49194	1.37639	1.26023	1.16772	1.13947	1.07221	1.01722	0.966156	0.953384	0.933025	0.902581	0.844827	0.860535	0.851378	0.822571	0.799182	0.763801	0.771696	0.765339	0.745096	0.710135	0.697559	0.674253	0.666301	0.653587	0.616179	0.580657	0.542877	0.549759	0.510756	0.466569	0.459483
C. dromedarius	8.17316	1.5791	0.905391	0.660644	0.887335	1.237	1.69457	2.08438	2.54831	2.98789	3.31006	3.40931	3.42774	3.39345	3.4507	3.42368	3.35862	3.38906	3.35556	3.26343	3.18537	3.04822	3.01495	2.78022	2.61737	2.44259	2.25303	2.04566	1.82284	1.69984	1.60779	1.49598	1.38462	1.26667	1.09738	0.998399	0.844232	0.728285	0.703793	0.61661	0.532293	0.459761	0.419495	0.362494	0.339029	0.290474	0.283814	0.254458	0.241616
C. Simum	0.25139	1.28463	2.82901	2.98524	3.75517	4.56456	5.20828	5.43577	5.69704	5.44819	5.23395	4.85538	4.35036	3.94105	3.4294	2.86882	2.50944	2.27656	2.16122	1.98115	1.80627	1.6105	1.53595	1.36227	1.31891	1.2665	1.18711	1.11816	1.00636	0.955241	0.887156	0.845585	0.781725	0.758995	0.708549	0.641985	0.60972	0.562711	0.532887	0.503062	0.483698	0.447316	0.424483	0.412004	0.385572	0.367513	0.347446	0.343948	0.314835
D. bicornis	0.563729	2.68137	5.81958	7.56465	7.12775	6.66847	5.61696	4.32137	3.47317	2.9461	2.76572	2.77162	2.84615	2.9119	2.97056	2.63861	2.28698	2.11779	2.0225	1.91049	1.88896	1.82422	1.73843	1.64044	1.59953	1.54461	1.3981	1.26639	1.13693	1.02277	0.942714	0.868543	0.771516	0.695895	0.689624	0.631887	0.606123	0.555661	0.529327	0.531348	0.446504	0.424828	0.414924	0.37693	0.364501	0.348806	0.308957	0.281303	0.288255
D. sumatrensis	3.77288	2.58356	3.93374	4.99195	4.75665	4.76164	4.47314	4.23895	3.97256	3.6026	3.21794	2.83696	2.72817	2.62223	2.5832	2.50941	2.42932	2.40019	2.28671	2.26984	2.18584	2.11528	2.00148	1.91703	1.87374	1.7586	1.72118	1.59238	1.52062	1.37318	1.24393	1.14987	0.988008	0.85898	0.849522	0.692712	0.664255	0.623217	0.564415	0.521102	0.478179	0.478483	0.440923	0.413804	0.393175	0.346593	0.333001	0.298617	0.266898
E. quagga	8.78188	8.07248	6.81494	5.87988	4.7411	3.41856	2.76634	2.4547	2.31403	2.2446	2.10924	2.09722	2.1228	2.2856	2.39897	2.35907	2.23506	2.27164	2.20208	2.18332	2.0735	1.86846	1.6755	1.62187	1.47326	1.38499	1.30944	1.22109	1.06956	1.01496	0.986546	0.909677	0.876068	0.83592	0.76467	0.708025	0.66553	0.614924	0.578707	0.523259	0.492749	0.454316	0.416018	0.367328	0.351701	0.323299	0.27212	0.263222	0.251317
G. camelopardalis	13.3426	5.74777	4.70625	4.35578	3.69779	3.32811	3.20895	2.99749	2.70012	2.49042	2.45097	2.34755	2.28626	2.19667	2.14753	2.07968	2.01941	2.00945	1.91399	1.8402	1.73111	1.64076	1.56054	1.52748	1.45154	1.35119	1.27519	1.19901	1.07627	1.00803	0.939398	0.89469	0.851019	0.792249	0.766268	0.724394	0.694495	0.6643	0.633614	0.597178	0.555814	0.522326	0.494687	0.467443	0.441281	0.432025	0.395695	0.35729	0.346913
L. glama	6.97172	1.95953	2.62554	3.77363	4.30135	4.37935	4.28727	4.13145	3.86281	3.66115	3.52679	3.5578	3.60961	3.48357	3.18197	2.55208	1.95425	1.7284	1.66195	1.56558	1.44393	1.33699	1.26417	1.21397	1.1329	1.08996	1.00693	0.959722	0.934149	0.879534	0.816271	0.851372	0.823128	0.803862	0.82574	0.87287	0.834213	0.732632	0.707341	0.687236	0.60888	0.621767	0.58598	0.586874	0.523491	0.511712	0.468148	0.427896	0.430804
L. walleri	2.01901	2.17094	2.94395	3.51435	3.37852	3.32734	3.40533	3.46905	3.54964	3.43301	3.31195	3.10786	3.00201	2.85094	2.75163	2.59725	2.37972	2.36341	2.22442	2.03343	1.99169	1.84443	1.83287	1.73868	1.71354	1.61786	1.54542	1.40034	1.24761	1.15307	1.08218	1.06237	0.923806	0.819628	0.738908	0.676184	0.627325	0.623566	0.558169	0.560393	0.5544	0.503544	0.521923	0.503801	0.458124	0.42864	0.449414	0.443187	0.417488
T. terrestris	4.56929	4.8014	6.74009	7.5115	7.09506	6.00953	5.04571	4.54815	4.39505	4.35379	4.33225	4.13152	3.78879	3.7414	3.42557	3.31492	3.61614	2.76958	2.07159	1.63695	1.33784	1.0949	0.985952	0.909487	0.822162	0.725913	0.609399	0.556501	0.505538	0.49756	0.475391	0.435477	0.360235	0.33349	0.304368	0.254705	0.227008	0.181878	0.163872	0.13377	0.126669	0.110842	0.105634	0.0915786	0.0830603	0.0769979	0.0703719	0.0741117	0.0578691
[truncated: 51 more columns]

## Sheet: case 5
	Interval 1	Interval 2	Interval 3	Interval 4	Interval 5	Interval 6	Interval 7	Interval 8	Interval 9	Interval 10	Interval 11	Interval 12	Interval 13	Interval 14	Interval 15	Interval 16	Interval 17	Interval 18	Interval 19	Interval 20	Interval 21	Interval 22	Interval 23	Interval 24	Interval 25	Interval 26	Interval 27	Interval 28	Interval 29	Interval 30	Interval 31	Interval 32	Interval 33	Interval 34	Interval 35	Interval 36	Interval 37	Interval 38	Interval 39	Interval 40	Interval 41	Interval 42	Interval 43	Interval 44	Interval 45	Interval 46	Interval 47	Interval 48	Interval 49
A. buselaphus	6.56808	6.87262	11.4741	10.8316	6.41745	4.21381	3.17416	2.87006	2.4986	2.38588	2.32273	2.24301	2.09879	2.02453	1.82093	1.75085	1.58187	1.49154	1.34652	1.21089	1.173	1.11846	0.984356	0.989436	0.960799	0.889871	0.818241	0.739396	0.658472	0.687534	0.606797	0.563648	0.515966	0.522861	0.500161	0.467916	0.417881	0.455456	0.410011	0.420449	0.357161	0.392298	0.366545	0.378516	0.323359	0.367013	0.295836	0.304964	0.280559
A. melampus	6.41676	5.60258	6.7468	6.48001	5.86324	5.13899	4.03372	3.44219	3.12765	2.75559	2.48383	2.28637	2.21399	2.10906	1.9482	1.83986	1.70823	1.55692	1.47102	1.36575	1.25473	1.14959	1.11719	1.03814	1.00423	0.993518	0.954998	0.934655	0.924246	0.914345	0.885263	0.852468	0.796996	0.781152	0.74162	0.704151	0.64029	0.618951	0.598621	0.565992	0.521343	0.509554	0.477459	0.459924	0.441061	0.422378	0.40408	0.380973	0.383466
C. dromedarius	8.59641	1.73473	1.14325	1.39176	2.02941	2.8707	3.45099	3.95995	4.2346	3.96215	3.73266	3.53701	3.43322	3.45282	3.35353	3.14883	3.10546	2.99151	2.9265	2.82653	2.72027	2.53027	2.38645	2.24492	2.19613	2.08664	1.87466	1.68598	1.49724	1.38882	1.20955	1.02422	0.932233	0.830734	0.741457	0.642942	0.579436	0.480413	0.418871	0.396631	0.350604	0.340912	0.283588	0.271777	0.259172	0.246379	0.233706	0.220448	0.210743
C. Simum	0.413043	2.27795	4.33823	4.6991	5.10299	5.72849	5.99051	6.299	5.81346	4.98197	4.67784	4.24535	3.74698	3.26491	2.94075	2.68803	2.32427	2.08601	1.93569	1.77242	1.62139	1.53028	1.39041	1.28455	1.18197	1.05959	1.00813	0.9391	0.902746	0.869947	0.840009	0.698012	0.65563	0.609198	0.589953	0.537762	0.475113	0.46382	0.455784	0.426773	0.38723	0.367992	0.339616	0.313298	0.300503	0.289341	0.26158	0.230223	0.237245
D. bicornis	0.901779	4.04649	7.05743	8.77145	8.31731	7.37927	6.36897	4.50605	3.64554	3.08663	2.55956	2.36269	2.28256	2.2409	2.26535	2.22648	2.23475	2.13603	2.05839	1.9783	1.89799	1.77038	1.65414	1.53986	1.41358	1.22376	1.10713	0.928842	0.872163	0.743517	0.666139	0.614447	0.571055	0.534066	0.514741	0.497287	0.490774	0.473013	0.423319	0.409921	0.367932	0.33985	0.345753	0.332343	0.292654	0.276603	0.26716	0.269327	0.250818
D. sumatrensis	3.78914	3.38428	4.90403	6.03123	6.12904	6.07303	5.57331	4.5848	4.07826	3.76678	3.14077	2.78479	2.41435	2.28685	2.1813	2.15769	2.15175	2.13866	2.14663	2.07887	1.99901	1.93606	1.80809	1.80181	1.71258	1.68752	1.50794	1.46166	1.27592	1.12633	1.02119	0.905833	0.777012	0.723926	0.677321	0.593432	0.521268	0.495403	0.498285	0.42765	0.380642	0.395405	0.349664	0.311076	0.306609	0.261386	0.240192	0.202457	0.206297
E. quagga	9.2611	7.623	6.55341	6.02149	4.98005	3.77373	2.99465	2.5738	2.38622	2.27766	2.23006	2.19426	2.12825	2.28263	2.16538	2.31551	2.29264	2.2244	2.13739	2.01879	1.93666	1.88532	1.8137	1.65771	1.50455	1.40074	1.30689	1.24248	1.179	1.05456	0.996956	0.899289	0.839503	0.775542	0.70715	0.666653	0.641927	0.583551	0.528245	0.473058	0.412279	0.381776	0.357339	0.313654	0.278259	0.309416	0.264675	0.24454	0.221451
G. camelopardalis	17.4513	6.68391	5.34778	4.94938	3.9936	3.33022	2.9373	2.68719	2.49206	2.30116	2.2539	2.12195	2.05209	2.02419	1.9262	1.86835	1.80732	1.71348	1.65775	1.61555	1.54878	1.50158	1.46797	1.37422	1.29803	1.21779	1.18586	1.07396	1.02366	0.933233	0.861268	0.803125	0.771575	0.740843	0.728989	0.685963	0.634729	0.5838	0.561266	0.509921	0.490663	0.461488	0.42927	0.391842	0.383457	0.342796	0.336545	0.314353	0.294642
L. glama	7.6792	5.2911	6.51689	6.12105	5.12586	4.59276	4.26403	3.79037	3.52412	3.09108	2.84035	2.63156	2.58785	2.47829	2.40251	2.15732	1.97572	1.7158	1.5224	1.3557	1.29542	1.22738	1.12588	1.10317	1.05807	1.08154	1.10047	1.01326	0.867923	0.851242	0.745967	0.739076	0.71676	0.619795	0.664171	0.594481	0.603279	0.562571	0.562306	0.529416	0.537172	0.494584	0.47456	0.464174	0.434663	0.418035	0.422647	0.369818	0.357752
L. walleri	2.13312	3.31196	4.22013	4.3866	3.95537	3.8656	3.94889	3.94136	3.82956	3.5886	3.45966	3.27038	3.08769	2.81168	2.55158	2.14201	1.99455	1.87297	1.77379	1.6385	1.61066	1.60229	1.49854	1.54592	1.47159	1.35217	1.29626	1.24403	1.17658	1.15191	1.0596	0.92692	0.832685	0.768259	0.708449	0.648654	0.562584	0.581582	0.54812	0.50662	0.507624	0.48334	0.493498	0.466493	0.456891	0.419734	0.413564	0.385004	0.381787
T. terrestris	5.56459	7.42215	9.72919	9.1001	7.14468	5.63723	4.68558	4.11634	3.83194	3.60324	3.58315	3.60757	3.6967	3.78727	3.83437	3.00564	2.32264	1.80214	1.49032	1.24793	1.03149	0.858287	0.814224	0.824876	0.812241	0.690787	0.599381	0.59076	0.52788	0.477589	0.428764	0.370709	0.335964	0.318303	0.24421	0.237501	0.208904	0.186553	0.162814	0.13082	0.115435	0.0959306	0.0949369	0.0740838	0.0755512	0.0734063	0.0546082	0.0513263	0.0411244
[truncated: 51 more columns]

## Sheet: case 6
	Interval 1	Interval 2	Interval 3	Interval 4	Interval 5	Interval 6	Interval 7	Interval 8	Interval 9	Interval 10	Interval 11	Interval 12	Interval 13	Interval 14	Interval 15	Interval 16	Interval 17	Interval 18	Interval 19	Interval 20	Interval 21	Interval 22	Interval 23	Interval 24	Interval 25	Interval 26	Interval 27	Interval 28	Interval 29	Interval 30	Interval 31	Interval 32	Interval 33	Interval 34	Interval 35	Interval 36	Interval 37	Interval 38	Interval 39	Interval 40	Interval 41	Interval 42	Interval 43	Interval 44	Interval 45	Interval 46	Interval 47	Interval 48	Interval 49
A. buselaphus	9.8088	13.6115	16.4344	8.35078	4.58439	3.11169	2.32335	1.98199	2.02399	2.03901	2.00672	1.85449	1.7187	1.59935	1.514	1.46721	1.35804	1.2041	1.14136	0.978263	0.963002	0.853478	0.825887	0.724984	0.7063	0.724664	0.629631	0.659642	0.572643	0.553871	0.525278	0.535798	0.49759	0.468195	0.437833	0.452634	0.411346	0.419549	0.388244	0.374434	0.369614	0.351315	0.348645	0.346777	0.355241	0.339	0.304935	0.329155	0.300505
A. melampus	10.3184	12.7808	9.38472	5.65867	4.67833	4.03231	3.28396	2.84931	2.54519	2.24111	2.09811	1.91811	1.88449	1.74784	1.64819	1.56254	1.47083	1.32429	1.26537	1.16811	1.10595	1.08155	1.05495	1.0273	0.986926	0.960688	0.922818	0.895825	0.884309	0.844047	0.799868	0.755197	0.700978	0.641896	0.576175	0.55724	0.514671	0.489615	0.466789	0.438766	0.419539	0.401044	0.387944	0.38249	0.366924	0.339386	0.326884	0.316216	0.301574
C. dromedarius	9.53511	3.29124	4.47994	5.34705	5.6302	5.59971	5.02009	4.31086	4.01057	3.97398	3.98919	3.47185	3.05013	2.75381	2.50251	2.36708	2.23277	2.1049	1.96117	1.86086	1.79917	1.67731	1.56023	1.47857	1.36885	1.27051	1.14993	0.989326	0.881579	0.776563	0.700362	0.634006	0.572866	0.501565	0.450053	0.455474	0.384635	0.376658	0.329952	0.324391	0.29118	0.26526	0.249213	0.23181	0.221915	0.224076	0.195952	0.193257	0.174207
C. Simum	0.52831	2.34137	4.35355	5.64769	6.33568	6.89356	7.13713	6.74373	5.62292	4.73266	4.27619	4.02179	3.5553	3.17504	2.85283	2.58217	2.30132	1.98289	1.69485	1.54184	1.45254	1.33375	1.28442	1.13821	1.04028	0.988915	0.896516	0.864413	0.797163	0.737558	0.659648	0.663489	0.626849	0.572349	0.510096	0.484883	0.446048	0.410999	0.357801	0.328879	0.300953	0.301998	0.278475	0.248464	0.24346	0.230795	0.224445	0.198094	0.18513
D. bicornis	0.746199	3.06994	5.01025	7.70914	9.87695	9.17643	7.99691	6.43426	5.00296	4.08595	3.53977	3.16401	2.82289	2.52764	2.38662	2.23068	2.07189	1.97178	1.77024	1.48601	1.30107	1.13956	0.949345	0.927644	0.778676	0.703716	0.629515	0.569228	0.557262	0.519344	0.481239	0.4536	0.420776	0.450042	0.431223	0.415447	0.419134	0.389248	0.3507	0.345654	0.31154	0.30582	0.291197	0.298675	0.265836	0.265655	0.239703	0.237861	0.209166
D. sumatrensis	3.84754	3.66952	5.26311	6.50353	7.13167	7.2533	6.34735	5.29166	4.6261	3.96477	3.26105	2.76675	2.45077	2.26796	2.15424	2.1054	2.01226	1.91464	1.85206	1.79331	1.76547	1.59102	1.56284	1.51533	1.3768	1.34495	1.26829	1.2005	1.06872	0.973581	0.855765	0.784503	0.685878	0.629533	0.56235	0.511337	0.460144	0.415035	0.379137	0.364222	0.331437	0.306971	0.264367	0.246473	0.225988	0.208434	0.18183	0.164686	0.157636
E. quagga	8.7911	5.84424	5.6878	5.96411	5.50621	4.94127	4.30447	3.37755	2.8575	2.55152	2.45554	2.32075	2.2162	2.1917	2.10723	2.02296	1.95558	1.97456	1.86788	1.86463	1.81009	1.75827	1.66681	1.7055	1.56065	1.47383	1.30563	1.2543	1.17623	1.10284	1.00513	0.93917	0.8725	0.792053	0.764701	0.670361	0.567537	0.527149	0.458706	0.423512	0.388557	0.360622	0.3185	0.30791	0.285019	0.268034	0.276067	0.233727	0.211647
G. camelopardalis	21.9888	8.04081	6.18132	5.18741	3.64452	2.97546	2.84256	2.72765	2.52013	2.41854	2.27032	2.23931	2.1406	2.08668	1.96903	1.83324	1.67021	1.56045	1.40488	1.33119	1.25312	1.17243	1.1246	1.02381	0.971849	0.912787	0.862774	0.828373	0.80625	0.775015	0.784825	0.738388	0.697953	0.63958	0.578161	0.56074	0.502583	0.455632	0.440389	0.407558	0.385305	0.360623	0.342325	0.340418	0.299453	0.292845	0.267805	0.249826	0.244928
L. glama	12.0486	15.1533	8.2026	5.25608	4.49419	3.87311	3.44131	3.06905	2.57754	2.27355	1.96155	1.88852	1.85854	1.77195	1.7587	1.56164	1.48699	1.29896	1.19713	1.16263	1.12915	1.06777	1.00908	0.956895	0.848314	0.808697	0.745678	0.738504	0.690428	0.648282	0.605691	0.611992	0.607366	0.593912	0.59392	0.572451	0.547586	0.503765	0.498522	0.5045	0.438825	0.465828	0.448034	0.439843	0.395104	0.419688	0.354115	0.328416	0.318614
L. walleri	2.67423	5.13559	6.10623	5.56847	5.00626	4.5699	4.35961	4.20661	4.0359	3.77848	3.62127	3.13696	2.69877	2.29821	2.01543	1.75635	1.68829	1.60064	1.52907	1.39975	1.33747	1.27814	1.17232	1.05337	1.01818	0.960104	0.903718	0.863332	0.819921	0.840492	0.772343	0.772382	0.731913	0.654983	0.689654	0.653134	0.602848	0.572185	0.558513	0.511956	0.486498	0.46036	0.477041	0.461027	0.425074	0.401546	0.377603	0.376185	0.370876
T. terrestris	6.0351	8.39127	11.7487	10.8088	8.5782	6.40366	5.0903	4.33047	3.95396	3.96247	3.87493	3.3955	2.86464	2.2935	1.78629	1.46317	1.2856	1.1605	1.08268	0.989107	0.932044	0.898386	0.861681	0.862312	0.846781	0.771577	0.619929	0.550272	0.479996	0.426667	0.393389	0.32902	0.324231	0.295376	0.26724	0.215235	0.208231	0.180464	0.151184	0.144242	0.131335	0.10235	0.0805559	0.0721861	0.0561915	0.0488119	0.0347482	0.0321689	0.0290244
[truncated: 51 more columns]
